# Supplementary material for: Increased Risk for Infections and Allergic Disease in Hereditary Hemorrhagic Telangiectasia
Source: J Clin Med. 2024 Jun 27;13(13):3752. doi: 10.3390/jcm13133752 (PMC11242906; doi:10.3390/jcm13133752)
Supplement: Supplementary file 1 [file jcm-13-03752-s001.zip]

Archive with 2 entries (2 files):
- Revision_supplement material 2_questionnaire.pdf
- Revision_Supplemental material 1_diagnostic assignements.pdf
